# Supplementary material for: Developing a Round-Robin Module For The Integration Of Consensus Standards In a BME Course Using a Custom Tensile Testing Device
Source: Biomed Eng Educ. 2025 Oct 7;6(1):83–95. doi: 10.1007/s43683-025-00200-x (PMC12876107; doi:10.1007/s43683-025-00200-x)
Supplement: Supplementary file 1 — Supplementary file1 (XLSX 15 KB) [file 43683_2025_200_MOESM1_ESM.xlsx]

## Sheet: Sheet1
Item	Fig 1 Component	Name	Source	Source Item Number	Material	Number of Units	Cost per Unit ($)	Total Cost ($)
1	A	Ratcheting Spindle	3D printed	NA	PLA	1	NA	NA
2	B	Pawl	3D printed	NA	TPU	1	NA	NA
3	C1	1.5 lbs/in spring	Mc Master Carr	5108N423	Music Wire Steel	1	3.84	3.84
4	C2	1.0 lbs/in spring	Mc Master Carr	5108N49	Music Wire Steel	1	3.38	3.38
5	D1	60 A Sheet	Mc Master Carr	8716K61	Polyurethane Rubber	1	33.84	33.84
6	D2	40 A sheet	Mc Master Carr	8716K711	Polyurethane Rubber	1	56.1	56.1
7	E1	Base Clamping Plate - bottom	3D printed	NA	PLA	1	NA	NA
8	E2	Base Clamping Plate - Top	3D printed	NA	PLA	1	NA	NA
9	F1	Floating Clamping Plate - Bottom	3D printed	NA	PLA	1	NA	NA
10	F2	Floating Clamping Plate - Top	3D printed	NA	PLA	1	NA	NA
11	G	Wooden Board	Home Depot	202085952	Pine Wood	1	4.09	4.09
12	H	Strapping	McMaster Carr	3439T30	Nylon	1	2.15	2.15
13	I	Wooden Dowel Rod	Home Depot	204397043	Hardwood	1	1.75	1.74
14	J	Dowel Mounts	3D printed	NA	PLA	2	NA	NA
15	K	Crank Handle	McMaster Carr	91247A642	Steel	1	1.04	1.4
16	L	Etched Ruler	Laser Etched	NA	Acrylic	1	NA	NA
17	NA	Wing Nuts	McMaster Carr	94225A340	Zinc Plated Steel	8	0.12	0.96
18	NA	Oval Carabiner	McMaster Carr	8947T11	Zinc Plated Steel	1	1.83	1.83
19	NA	Triangle Carabiner	McMaster Carr	3709T61	Zinc Plated Steel	1	5.01	5.01
20	NA	No 10, 5/8" screws	McMaster Carr	91070A258	Zinc Plated Steel	3	0.3	0.9
21	NA	No 14, 1-1/2" screws	McMaster Carr	90031A317	Zinc Plated Steel	9	0.18	1.62
22	NA	1/4" -20 Thread Size, 1-3/4" long Hex head screw	McMaster Carr	92865A548	Grade 5 Steel	4	0.22	0.88
23	NA	1/4" -20 Thread Size, 3/4" long Hex head screw	McMaster Carr	92865A540	Grade 5 Steel	4	0.12	0.48
